# Supplementary material for: A Pilot Randomised Controlled Trial Evaluating a Regenerative Epithelial Suspension for Medium-Size Partial-Thickness Burns in Children: The BRACS Trial
Source: Eur Burn J. 2023 Mar 22;4(1):121–41. doi: 10.3390/ebj4010012 (PMC11571849; doi:10.3390/ebj4010012)
Supplement: Supplementary file 1 [file ebj-04-00012-s001.zip]

Archive with 1 entries (1 files):
- ebj-2190353-supplementary.pdf
